# Supplementary material for: Revealing speckle obscured living human retinal cells with artificial intelligence assisted adaptive optics optical coherence tomography
Source: Commun Med (Lond). 2024 Apr 10;4:68. doi: 10.1038/s43856-024-00483-1 (PMC11006674; doi:10.1038/s43856-024-00483-1)
Supplement: Supplementary file 6 — Supplementary Data 1 [file 43856_2024_483_MOESM6_ESM.xlsx]

## Sheet: Fig. 2 g-i
Cellular recovery of different network configurations measured using DISTS (Fig. 2 g)
	G+D2	G+D1	G+D2+D1-WFF	P-GAN
S1	0.23	0.22	0.19	0.2
S2	0.24	0.19	0.22	0.19
S3	0.25	0.2	0.21	0.22
S4	0.23	0.22	0.22	0.2
S5	0.23	0.25	0.22	0.19
Mean	0.24	0.22	0.21	0.2
SD	0.01	0.02	0.01	0.01
Cellular recovery of different network configurations measured using PieAPP (Fig. 2 h)
	G+D2	G+D1	G+D2+D1-WFF	P-GAN
S1	1.16	1.03	0.98	0.96
S2	1.02	0.71	0.72	0.66
S3	1.34	1.08	1.07	1.1
S4	1.65	1.2	1.08	1.04
S5	1.29	1	1.29	0.94
Mean	1.29	1.01	1.03	0.94
SD	0.24	0.18	0.21	0.17
Cellular recovery of different network configurations measured using LPIPS (Fig. 2 i)
	G+D2	G+D1	G+D2+D1-WFF	P-GAN
S1	0.4	0.36	0.37	0.38
S2	0.39	0.35	0.38	0.36
S3	0.42	0.37	0.38	0.4
S4	0.42	0.4	0.41	0.39
S5	0.45	0.45	0.43	0.39
Mean	0.42	0.39	0.4	0.38
SD	0.02	0.04	0.03	0.02

## Sheet: Fig. 3 j
	Log PSD
Cycles/degree	Speckled	U-Net	GAN	Pix2Pix	CycleGAN	MedGAN	UPGAN	P-GAN	Avergaed
0	-0.641595	-0.154197	-0.83449	-0.607277	-0.434054	-0.706072	-0.352872	-0.396405	-0.669231
0.959	-0.802049	-0.294936	-1.0835	-0.811414	-0.538099	-0.940654	-0.509562	-0.600698	-0.877192
1.918	-0.917463	-0.433322	-1.2826	-0.976013	-0.626317	-1.12749	-0.610186	-0.765066	-1.00628
2.877	-1.32873	-0.518552	-2.45396	-1.65258	-0.787374	-1.99485	-0.781544	-1.2208	-1.6638
3.836	-1.42343	-0.820716	-3.14461	-2.06938	-0.812327	-2.57642	-1.2118	-1.84923	-1.81894
4.795	-1.39964	-1.24215	-3.33882	-2.51158	-0.851329	-2.87651	-1.34972	-2.05865	-2.05798
5.754	-1.4031	-1.4341	-3.53781	-2.85474	-0.917965	-3.07601	-1.44931	-2.24854	-2.11091
6.713	-1.34629	-1.51537	-3.64016	-3.17752	-0.916039	-3.17034	-1.63136	-2.3423	-2.30355
7.672	-1.50976	-1.88231	-3.93972	-3.51582	-1.16017	-3.3961	-1.94006	-2.60159	-2.41352
8.631	-1.59067	-2.07489	-4.1558	-3.81376	-1.35306	-3.55279	-2.09661	-2.75636	-2.57914
9.59	-1.61811	-2.18577	-4.31808	-3.93591	-1.48026	-3.6292	-2.15577	-2.83555	-2.63068
10.549	-1.64905	-2.34712	-4.51466	-4.05621	-1.55138	-3.6912	-2.32534	-2.88506	-2.68231
11.508	-1.7599	-2.58447	-4.7572	-4.24235	-1.72919	-3.81231	-2.4223	-3.02753	-2.68603
12.467	-1.69776	-2.60851	-4.82411	-4.24678	-1.70019	-3.77806	-2.48963	-2.96038	-2.68038
13.426	-1.71748	-2.66408	-4.91105	-4.29893	-1.69316	-3.82945	-2.55673	-2.9489	-2.68057
14.385	-1.714	-2.65599	-4.95491	-4.26881	-1.67878	-3.80348	-2.56678	-2.87858	-2.54336
15.344	-1.71516	-2.60344	-4.93418	-4.21873	-1.65219	-3.77103	-2.50495	-2.81406	-2.48312
16.303	-1.64668	-2.45063	-4.78496	-4.08872	-1.55273	-3.65236	-2.36659	-2.64938	-2.29264
17.262	-1.64598	-2.33657	-4.68416	-4.03	-1.53453	-3.58195	-2.22507	-2.57306	-2.16505
18.221	-1.63648	-2.26399	-4.60832	-3.9817	-1.49545	-3.51005	-2.1322	-2.52123	-2.1219
19.18	-1.64195	-2.23676	-4.57273	-3.98572	-1.49723	-3.489	-2.07224	-2.50562	-2.17696
20.139	-1.67937	-2.2717	-4.58621	-4.03712	-1.52941	-3.51039	-2.07041	-2.5377	-2.22899
21.098	-1.78574	-2.4097	-4.72734	-4.17732	-1.65144	-3.64208	-2.12173	-2.67513	-2.42073
22.057	-1.87837	-2.57974	-4.88712	-4.3212	-1.76708	-3.78225	-2.22567	-2.8224	-2.66863
23.016	-1.97529	-2.76986	-5.06824	-4.49581	-1.95247	-3.93424	-2.33433	-2.97481	-2.88633
23.975	-2.07136	-2.97362	-5.27889	-4.67903	-2.0924	-4.10917	-2.50159	-3.16105	-3.11465
24.934	-2.1395	-3.16561	-5.4863	-4.8519	-2.27753	-4.27307	-2.68507	-3.33489	-3.34499
25.893	-2.19703	-3.34338	-5.65792	-5.03341	-2.43156	-4.39851	-2.89492	-3.47538	-3.4823
26.852	-2.23975	-3.48082	-5.79156	-5.18236	-2.53631	-4.50261	-3.11877	-3.57859	-3.59598
27.811	-2.2707	-3.62838	-5.94812	-5.31466	-2.65123	-4.62989	-3.32122	-3.70385	-3.67514
28.77	-2.29463	-3.75003	-6.07104	-5.42862	-2.75561	-4.70259	-3.49615	-3.79645	-3.69668
29.729	-2.30376	-3.83712	-6.16656	-5.51169	-2.78431	-4.76598	-3.61907	-3.84873	-3.766
30.688	-2.34334	-3.98433	-6.30851	-5.63223	-2.83542	-4.86784	-3.77044	-3.95634	-3.86113
31.647	-2.35527	-4.06964	-6.40699	-5.695	-2.90551	-4.94877	-3.85585	-4.03118	-3.91803
32.606	-2.37015	-4.13537	-6.47085	-5.75479	-2.97438	-5.00994	-3.93694	-4.09725	-3.98656
33.565	-2.42806	-4.24221	-6.58651	-5.86752	-3.06553	-5.12654	-4.05502	-4.18315	-4.11109
34.524	-2.49675	-4.34831	-6.70133	-5.97115	-3.1472	-5.23776	-4.17254	-4.26385	-4.18718
35.483	-2.54939	-4.41672	-6.77613	-6.04363	-3.22513	-5.32013	-4.25141	-4.32332	-4.25608
36.442	-2.57736	-4.47051	-6.83209	-6.10635	-3.2818	-5.38292	-4.32404	-4.35441	-4.33035
37.401	-2.6499	-4.57225	-6.93635	-6.22082	-3.33052	-5.47494	-4.41978	-4.41779	-4.3813
38.36	-2.67401	-4.60647	-6.96618	-6.26316	-3.34776	-5.51319	-4.47109	-4.42259	-4.41224
39.319	-2.69434	-4.63563	-6.99746	-6.30181	-3.36773	-5.53397	-4.51439	-4.4391	-4.42531
40.278	-2.73569	-4.70316	-7.05776	-6.37101	-3.42668	-5.59412	-4.59026	-4.49638	-4.4834
41.237	-2.77744	-4.76194	-7.12236	-6.44861	-3.4905	-5.64005	-4.64297	-4.53587	-4.54869
42.196	-2.82593	-4.82864	-7.19799	-6.51384	-3.57151	-5.70469	-4.72039	-4.57747	-4.64366
43.155	-2.85901	-4.89731	-7.2645	-6.58166	-3.64822	-5.76651	-4.7867	-4.62908	-4.71304
44.114	-2.90507	-4.98125	-7.33004	-6.66441	-3.73852	-5.85536	-4.85483	-4.67569	-4.82907
45.073	-2.93962	-5.03609	-7.38772	-6.71955	-3.80496	-5.92264	-4.91642	-4.70683	-4.89331
46.032	-2.9945	-5.11092	-7.45875	-6.79444	-3.83702	-6.00768	-5.00386	-4.75285	-4.95584
46.991	-3.01255	-5.15285	-7.49353	-6.84481	-3.88794	-6.04986	-5.06861	-4.78434	-5.00308
47.95	-3.07044	-5.22455	-7.56836	-6.93226	-3.89511	-6.12394	-5.13822	-4.84139	-5.07292
48.909	-3.08846	-5.25721	-7.60979	-6.9703	-3.89469	-6.14622	-5.19454	-4.88646	-5.09176
49.868	-3.15754	-5.34687	-7.70286	-7.06919	-3.98058	-6.22228	-5.28658	-4.96843	-5.14891
50.827	-3.20101	-5.42354	-7.77063	-7.15211	-4.05173	-6.30342	-5.37319	-5.04685	-5.20462
51.786	-3.25778	-5.4966	-7.85231	-7.22862	-4.11062	-6.37473	-5.44382	-5.10819	-5.22254
52.745	-3.30618	-5.59391	-7.94934	-7.31464	-4.15999	-6.45574	-5.55111	-5.18497	-5.28023
53.704	-3.34782	-5.66801	-8.02237	-7.38628	-4.23945	-6.53093	-5.63214	-5.22451	-5.32952
54.663	-3.3497	-5.69238	-8.0467	-7.40844	-4.22449	-6.56699	-5.68304	-5.26151	-5.35043
55.622	-3.36924	-5.73596	-8.10114	-7.44725	-4.26346	-6.6047	-5.73423	-5.30436	-5.41835
56.581	-3.41466	-5.8094	-8.16228	-7.51898	-4.30524	-6.68231	-5.81037	-5.37631	-5.52607
57.54	-3.45317	-5.86012	-8.21125	-7.56848	-4.37751	-6.7405	-5.86782	-5.43701	-5.56895
58.499	-3.52081	-5.94926	-8.29515	-7.66485	-4.41748	-6.8218	-5.95726	-5.53472	-5.64984
59.458	-3.57318	-6.02081	-8.37198	-7.75236	-4.47844	-6.89724	-6.03587	-5.6032	-5.69091
60.417	-3.60513	-6.07966	-8.42245	-7.81127	-4.50594	-6.94322	-6.09196	-5.66241	-5.75114
61.376	-3.63398	-6.13749	-8.48434	-7.86681	-4.51748	-6.98811	-6.1669	-5.72176	-5.77994
62.335	-3.67922	-6.21436	-8.55889	-7.94622	-4.54706	-7.07223	-6.23298	-5.79198	-5.796
63.294	-3.69835	-6.25976	-8.60838	-7.98916	-4.59139	-7.11465	-6.26976	-5.84835	-5.85289
64.253	-3.73651	-6.31894	-8.66533	-8.04805	-4.64734	-7.15348	-6.30928	-5.90456	-5.9252
65.212	-3.81292	-6.40942	-8.77195	-8.161	-4.69236	-7.26105	-6.40499	-5.96854	-5.96181
66.171	-3.85336	-6.4657	-8.84603	-8.21863	-4.73735	-7.33507	-6.45107	-6.02718	-6.02794
67.13	-3.91235	-6.5424	-8.93239	-8.29181	-4.74925	-7.38863	-6.53102	-6.08015	-6.09529
68.089	-3.96686	-6.61067	-8.99616	-8.35283	-4.76575	-7.44907	-6.62174	-6.11899	-6.11794
69.048	-3.96596	-6.62354	-8.99333	-8.3406	-4.76121	-7.48947	-6.62895	-6.12029	-6.13538
70.007	-4.00362	-6.68572	-9.04512	-8.37479	-4.79788	-7.51632	-6.68272	-6.18057	-6.16386
70.966	-4.04846	-6.73574	-9.08	-8.43266	-4.80333	-7.53095	-6.73306	-6.2147	-6.1301
71.925	-4.06232	-6.7647	-9.09835	-8.46212	-4.83562	-7.5564	-6.76558	-6.26059	-6.17153
72.884	-4.09787	-6.81486	-9.1554	-8.52298	-4.83944	-7.59713	-6.78115	-6.30911	-6.18623
73.843	-4.13256	-6.86673	-9.21425	-8.59184	-4.86494	-7.61584	-6.84447	-6.35832	-6.19349
74.802	-4.11526	-6.85659	-9.20619	-8.592	-4.86425	-7.61226	-6.8473	-6.38091	-6.19283
75.761	-4.14543	-6.88308	-9.23155	-8.62009	-4.86864	-7.63702	-6.87085	-6.42831	-6.2198
76.72	-4.16252	-6.91896	-9.27069	-8.64914	-4.88908	-7.66255	-6.88804	-6.44288	-6.2206
77.679	-4.17575	-6.9372	-9.29024	-8.6655	-4.91541	-7.69546	-6.9029	-6.47341	-6.22043
78.638	-4.21647	-6.98436	-9.33679	-8.72999	-4.93018	-7.77389	-6.94901	-6.54668	-6.28479
79.597	-4.23458	-7.02747	-9.37385	-8.76748	-4.95922	-7.80691	-6.98465	-6.57197	-6.32976
80.556	-4.22639	-7.05078	-9.40426	-8.79395	-5.00618	-7.88706	-7.0102	-6.58692	-6.36368
81.515	-4.26604	-7.08814	-9.44702	-8.85146	-5.011	-7.94654	-7.07497	-6.64242	-6.35239
82.474	-4.28515	-7.13391	-9.50287	-8.89521	-5.03906	-7.99272	-7.13641	-6.67913	-6.3757
83.433	-4.34251	-7.22044	-9.60054	-8.96596	-5.0946	-8.03061	-7.19419	-6.71727	-6.36291
84.392	-4.39978	-7.27824	-9.66751	-9.02813	-5.13328	-8.07427	-7.23281	-6.79052	-6.4002
85.351	-4.40401	-7.30215	-9.67988	-9.04635	-5.15348	-8.06803	-7.23958	-6.81132	-6.42048
86.31	-4.40425	-7.32849	-9.71774	-9.05929	-5.22246	-8.08478	-7.23058	-6.84109	-6.44095
87.269	-4.4305	-7.35895	-9.73345	-9.07607	-5.27066	-8.11251	-7.22725	-6.89328	-6.46627
88.228	-4.43802	-7.38858	-9.75885	-9.09719	-5.27505	-8.17534	-7.24597	-6.97313	-6.48579
89.187	-4.4622	-7.43474	-9.80234	-9.12931	-5.30109	-8.22912	-7.28356	-7.02228	-6.45561
90.146	-4.49502	-7.49718	-9.85593	-9.17007	-5.34266	-8.25567	-7.31566	-7.11108	-6.45474
91.105	-4.52759	-7.54294	-9.88054	-9.20422	-5.37816	-8.2588	-7.34904	-7.15413	-6.47942
92.064	-4.55327	-7.55965	-9.89666	-9.16056	-5.44076	-8.20691	-7.39741	-7.14095	-6.47681
93.023	-4.53964	-7.53437	-9.81739	-8.92677	-5.50176	-6.7528	-7.40013	-7.13147	-6.46309
93.982	-4.54042	-7.53385	-9.79742	-8.86679	-5.5333	-6.57682	-7.39669	-7.13232	-6.47779
94.941	-4.55366	-7.52163	-9.77741	-8.76478	-5.57459	-6.33818	-7.41775	-7.10002	-6.48608

## Sheet: Fig.5
Subject ID	Eccentricity (mm)	Spacing (µm)		Subject ID	Eccentricity (mm)	Spacing (µm)		Subject ID	Eccentricity (mm)	Spacing (µm)		Existing methods	Eccentricity (mm)	Mean Spacing (µm)	SD (µm)
S2	0	11.8		S6	0	12.7		S7	0	13.3		AO-IRAF	0	14	1.1
	0.1	13			0.1	13.4			0.1	13.3			0.5	15	0.8
	0.3	11.8			0.3	13.4			0.3	14			1	14.3	0.5
	0.4	14.5			0.4	14			0.4	12.1			1.5	14.6	1.5
	0.5	12.4			0.6	12.2			0.5	14			2	16	0.9
	0.7	12.4			0.7	12.7			0.7	13.3			2.5	15.9	1.3
	0.8	13			0.8	14			0.8	13.3			3	15.1	1.2
	0.9	13.7			1	14			0.9	13.3		AO-OCT	0.84	13.8	1.1
	1.1	14.5			1.1	14.8			1.1	12.7			1.96	13.7	0.7
	1.2	13.7			1.3	14.8			1.2	14		AO-SWAF	1.4	10.8	1.7
	1.3	14.5			1.6	14			1.3	12.7			2.1	11.7	1.6
	1.4	14.5			1.7	14			1.5	13.3			2.8	12.1	2.1
	1.6	13.7			1.8	14			1.6	14.8			1.75	10.8	1.6
	1.7	13.7			2	14			1.8	13.3			2.15	10.5	1.7
	1.8	13.7			2.3	14			1.9	14.8			2.45	10.3	1.9
	2	13.7			2.4	14			2	14.8			2.85	10.7	1.8
	2.1	14.5			2.5	14.8			2.2	13.3		Histology (1993)	0.2	14.4
	2.2	13.7			2.7	14			2.3	12.1		Histology (2014)	0.3	13.2
	2.4	14.5			2.8	14.8			2.4	13.3			1.8	15
	2.5	14.5							2.6	14.8			0.62	13.8
	2.6	13.7							2.7	14			1.63	15.5
													2.45	16.1
